# Supplementary material for: The Quality Monitoring of Cistanches Herba (Cistanche deserticola Ma): A Value Chain Perspective
Source: Front Pharmacol. 2021 Nov 5;12:782962. doi: 10.3389/fphar.2021.782962 (PMC8602053; doi:10.3389/fphar.2021.782962)
Supplement: Supplementary file 1 [file Table2.XLSX]

## Sheet: MAKT
>sample_L_1
ATACTTTATTCGATACAAACTCTTTTTTTTGGAAG-----ATCCACTATAATAACGAGA----AATATTTCTGCATATACACCCAAAACGGTCAATAATATTCGAATCTGATAAATCAGCCCGAA---TCGGCTTACTAATGGGATGCCCTAATACATTACAAAATTTGGCTTTAGCTAATGACGCAATTAGAGGAATAATTGGAACAAGGGTATCAACTTT---CTTAATAGTATTATТТАТТААAAAТGAATТТТCТА---GAAGTTGACTCCGTACTACTGAAGGGTTCATTCGAAAGCTTAAAAGATAGCACAAAAATTCAAAATAATTATTGTATAATTG--------GTTTAGATAAATCCTTTTTGGAAAAAAACACAGTGAAAAATGCCAT…
>sample_L_2
ATACTTTATTCGATACAAACTCTTTTTTTTGGAAG-----ATCCACTATAATAACGAGA----AATATTTCTGCATATACACCCAAAACGGTCAATAATATTCGAATCTGATAAATCAGCCCGAA---TCGGCTTACTAATGGGATGCCCTAATACATTACAAAATTTGGCTTTAGCTAATGACGCAATTAGAGGAATAATTGGAACAAGGGTATCAACTTT---CTTAATAGTATTATТТАТТААAAAТGAATТТТCТА---GAAGTTGACTCCGTACTACTGAAGGGTTCATTCGAAAGCTTAAAAGATAGCACAAAAATTCAAAATAATTATTGTATAATTG--------GTTTAGATAAATCCTTTTTGGAAAAAAACACAGTGAAAAATGCCAT…
>sample_R_1
ATACTTTATTCGATACAAACTCTTTTTTTTGGAAG-----ATCCACTATAATAACGAGA----AATATTTCTGCATATACACCCAAAACGGTCAATAATATTCGAATCTGATAAATCAGCCCGAA---TCGGCTTACTAATGGGATGCCCTAATACATTACAAAATTTGGCTTTAGCTAATGACGCAATTAGAGGAATAATTGGAACAAGGGTATCAACTTT---CTTAATAGTATTATТТАТТААAAAТGAATТТТCТА---GAAGTTGACTCCGTACTACTGAAGGGTTCATTCGAAAGCTTAAAAGATAGCACAAAAATTCAAAATAATTATTGTATAATTG--------GTTTAGATAAATCCTTTTTGGAAAAAAACACAGTGAAAAATGCCAT…
>sample_R_2
ATACTTTATTCGATACAAACTCTTTTTTTTGGAAG-----ATCCACTATAATAACGAGA----AATATTTCTGCATATACACCCAAAACGGTCAATAATATTCGAATCTGATAAATCAGCCCGAA---TCGGCTTACTAATGGGATGCCCTAATACATTACAAAATTTGGCTTTAGCTAATGACGCAATTAGAGGAATAATTGGAACAAGGGTATCAACTTT---CTTAATAGTATTATТТАТТААAAAТGAATТТТCТА---GAAGTTGACTCCGTACTACTGAAGGGTTCATTCGAAAGCTTAAAAGATAGCACAAAAATTCAAAATAATTATTGTATAATTG--------GTTTAGATAAATCCTTTTTGGAAAAAAACACAGTGAAAAATGCCAT…
>sample_E_1
ATACTTTATTCGATACAAACTCTTTTTTTTGGAAG-----ATCCACTATAATAACGAGA----AATATTTCTGCATATACACCCAAAACGGTCAATAATATTCGAATCTGATAAATCAGCCCGAA---TCGGCTTACTAATGGGATGCCCTAATACATTACAAAATTTGGCTTTAGCTAATGACGCAATTAGAGGAATAATTGGAACAAGGGTATCAACTTT---CTTAATAGTATTATТТАТТААAAAТGAATТТТCТА---GAAGTTGACTCCGTACTACTGAAGGGTTCATTCGAAAGCTTAAAAGATAGCACAAAAATTCAAAATAATTATTGTATAATTG--------GTTTAGATAAATCCTTTTTGGAAAAAAACACAGTGAAAAATGCCAT…
>sample_E_2
ATACTTTATTCGATACAAACTCTTTTTTTTGGAAG-----ATCCACTATAATAACGAGA----AATATTTCTGCATATACACCCAAAACGGTCAATAATATTCGAATCTGATAAATCAGCCCGAA---TCGGCTTACTAATGGGATGCCCTAATACATTACAAAATTTGGCTTTAGCTAATGACGCAATTAGAGGAATAATTGGAACAAGGGTATCAACTTT---CTTAATAGTATTATТТАТТААAAAТGAATТТТCТА---GAAGTTGACTCCGTACTACTGAAGGGTTCATTCGAAAGCTTAAAAGATAGCACAAAAATTCAAAATAATTATTGTATAATTG--------GTTTAGATAAATCCTTTTTGGAAAAAAACACAGTGAAAAATGCCAT…
>Outgroup
ATTTTCTCTACGATTAATATCTTGTCTTCTAGAAGTAAAAAATAAAAAGAATAAAAAGATAGTAAAATCTCAGAATTTACGATCAATTCATTCAATATTATCCGTTTTTAGAAGACAACTTTTCACATTTAAATTTTGTATTAGATATACTAATACCTCATCCTGTACATATGGAAATCTTGGTTCAAACTCTTCGCTATTGGGTAAAAGATGCTTCTTCTTTGCATTTATTACGATTCTТТCТТААCAACAAGTAТТGGАATTGGAATAGTCTTATTACTACAAAGAAATCCAGTTACGATTTTTCAAAAAGGAATCAAAGATTATTCTTATTCTTATATAATTCTCATGTATGTGAATATGAATCCATTTTCGTCTTTAACTGCGTAACCAATCTTC…

## Sheet: rbcL
>sample_L_1
AATACAAATTGACTTATTATACTCCTGAATACGAAATTAAAGATACTGATATCTTGGCAGCATTCCGAGTAACTCCTCAGCCTGGATGGAGTTCCGCCTGAAGAAGCAGGGGCTGCAGTAGCTGCCGAATCTTATACTGGTACATGGACAACTGTGTGGACCGATGACCAGCCTTGATCGTTATAAAGGACGATGTTACCACATTGAGCCCGTTCCTGGAGAAACAGATCAATATATCTGTTATGTAGCTTACCCTTTAGACCTTTTTGAAGAAGGTTCTGTTACTAACATGTTTACTTCCATTGTAGGA------------------AATGTATTTGGATTCAAAGCTCTGCGTGCTCTACGTCTGGAAGATCTGCGAATCCCTCCTGCTTATATTAA…
>sample_L_2
AATACAAATTGACTTATTATACTCTTGAA-ATGAAATTAAAGATACTGATGTC--GGCT-CATTCCGAGTAACTCCTCAGCCTGGATGGAGTTAAGC-TGGAGAAGCAGGGGCTGCAGTAGCTGCCGAATCTTATACTGGTACATGGACAACTGTGTGGACCGATGACCAGTTTTGATCGTTATAAAGGACGATGTTACCACATTGAGCCCGTTCCTGGAGAAACAGATCAATATATCTGTTATGTAGCTTACCCTTTAGACCTTTTTGAAGAAGGTTCTGTTACTAACATGTTTACTTCCATTGTAGGA------------------AATGTATTTGGATTCAAAGCTCTGCGTGCTCTACGTCTGGAAGATCTGCGAATCCCTCCTGCTTATATTAA…
>sample_R_1
AATACAAATTGACTTATTATACTCCTGAATACGAAATTAAAGATACTGATATCTTGGCAGCATTCCGAGTAACTCCTCAGCCTGGATGGAGTTCCGCCTGAAGAAGCAGGGGCTGCAGTAGCTGCCGAATCTTATACTGGTACATGGACAACTGTGTGGACCGATGACCAGCCTTGATCGTTATAAAGGACGATGTTACCACATTGAGCCCGTTCCTGGAGAAACAGATCAATATATCTGTTATGTAGCTTACCCTTTAGACCTTTTTGAAGAAGGTTCTGTTACTAACATGTTTACTTCCATTGTAGGA------------------AATGTATTTGGATTCAAAGCTCTGCGTGCTCTACGTCTGGAAGATCTGCGAATCCCTCCTGCTTATATTAA…
>sample_R_2
AATACAAATTGACTTATTATACTCCTGAATACGAAATTAAAGATACTGATATCTTGGCAGCATTCCGAGTAACTCCTCAGCCTGGATGGAGTTCCGCCTGAAGAAGCAGGGGCTGCAGTAGCTGCCGAATCTTATACTGGTACATGGACAACTGTGTGGACCGATGACCAGCCTTGATCGTTATAAAGGACGATGTTACCACATTGAGCCCGTTCCTGGAGAAACAGATCAATATATCTGTTATGTAGCTTACCCTTTAGACCTTTTTGAAGAAGGTTCTGTTACTAACATGTTTACTTCCATTGTAGGA------------------AATGTATTTGGATTCAAAGCTCTGCGTGCTCTACGTCTGGAAGATCTGCGAATCCCTCCTGCTTATATTAA…
>sample_E_1
AATACAAATTGACTTATTATACTCCTGAATACGAAATTAAAGATACTGATATCTTGGCAGCATTCCGAGTAACTCCTCAGCCTGGATGGAGTTCCGCCTGAAGAAGCAGGGGCTGCAGTAGCTGCCGAATCTTATACTGGTACATGGACAACTGTGTGGACCGATGACCAGCCTTGATCGTTATAAAGGACGATGTTACCACATTGAGCCCGTTCCTGGAGAAACAGATCAATATATCTGTTATGTAGCTTACCCTTTAGACCTTTTTGAAGAAGGTTCTGTTACTAACATGTTTACTTCCATTGTAGGA------------------AATGTATTTGGATTCAAAGCTCTGCGTGCTCTACGTCTGGAAGATCTGCGAATCCCTCCTGCTTATATTAA…
>sample_E_2
AATACAAATTGACTTATTATACTCCTGAATACGAAATTAAAGATACTGATATCTTGGCAGCATTCCGAGTAACTCCTCAGCCTGGATGGAGTTCCGCCTGAAGAAGCAGGGGCTGCAGTAGCTGCCGAATCTTATACTGGTACATGGACAACTGTGTGGACCGATGACCAGCCTTGATCGTTATAAAGGACGATGTTACCACATTGAGCCCGTTCCTGGAGAAACAGATCAATATATCTGTTATGTAGCTTACCCTTTAGACCTTTTTGAAGAAGGTTCTGTTACTAACATGTTTACTTCCATTGTAGGA------------------AATGTATTTGGATTCAAAGCTCTGCGTGCTCTACGTCTGGAAGATCTGCGAATCCCTCCTGCTTATATTAA…
>Outgroup
AGTAAAAATTTACTTATTATACTCCTGAAAACGAAACCAAAGATACTGATATCTTGGCCGCATTCCGAGTAACTCCTCAACCTGGA----GTTCTGCCTGAAGAAGCAGGGGCTGCAGTAGCTGCCGAATCTTCTACTGGTACATGGACAACTGTGTGGACCGATGT---ACCTTGATCGTTACAAAGGACGATGCTACCACATCGAGCCCGTTTCTGGAAAAACAGATCAATATATCTGTTATGTAGCTTACCCTTTAGACCTTTTTGAAGAAGGTTCTGTTACTAACATGTTTACTTCCATTGTAGGATTTACTTCCATTGTAGGAAATGTATTTGGATTCAAAGCTCTGCGTGCTCTACGTCTGGAAGATCTGCGAATCCCTCCTGCTTATATTAA…

## Sheet: trn H-psb A
>sample_L_1
ACTTGGTCTTAGTATATAGGAAGTTT-AAAAATTAAAAAAAAAAAAAAAAAAAA--------A-TCTTAAAATATTAAGGAGTAATAAATTCTTTCTTGTTCTATCAAGCAAGAGGGATTATTGCTCCTTTATTTTA-------TTGGTAATATTGTTATAAAAAATAAGTAAAAATATTCTTTCTTAAGGGTTAATTAATAATTGAGTCTTATTCTTTCGTTCTTTATAATTTTTTTATTTCTTGTTAAAAGGTTGGGAAATTTTGAAATT--ATACTTTGTTTTTTTTCTTTCCA---------------------------------------AATTAAAAAAAAGTAAGGGGCGGATGT---ACCCAAGTGGATTAAGGCAATGGATTGTGAATC…
>sample_L_2
ACTTGGTCTTAGTATATAGGAAGTTT-AAAAATTAAAAAAAAAAAAAAAAAAAA--------AATCTTAAAATATTAAGGAGTAATAAATTCTTTCTTGTTCTATCAAGCAAAAGGGATTATTGCCCCTTTATTTTA-------TTGGTAATATTGTTATAAAAAAAAAATAAAAATATTCTTTCTTAAGGGTTAATTAATAATTGAGTCTTATTCTTTCCTTCTTTATAATTTTTTTATTTCTTGTTAAAAGGTTGGGAAATTTTGAAATT--ATACTTTGTTTTTTTTCTTTCCA---------------------------------------AATTAAAAAAAAATAAGGGGCGGATGT---ACCCAAGTGGATTAAGGCAATGGATTGTGAATC…
>sample_R_1
ACTTGGTCTTAGTATATAGGAAGTTT-AAAAATTAAAAAAAAAAAAAAAAAAAA--------AATCTTAAAATATTAAGGAGTAATAAATTCTTTCTTGTTCTATCAAGCAAGAGGGATTATTGCTCCTTTATTTTA-------TTGGTAATATTGTTATAAAAAATAAGTAAAAATATTCTTTCTTAAGGGTTAATTAATAATTGAGTCTTATTCTTTCGTTCTTTATAATTTTTTTATTTCTTGTTAAAAGGTTGGGAAATTTTGAAATT--ATACTTTGTTTTTTTTCTTTCCAТАТТААААААААТТААТТACТGAАТТААATTAATGAATTTAATTAAAAAAAAGTAAGGGGCGGATG---TACCCAAGTGGATTAAGGCAATGGATTGTGAAT…
>sample_R_2
ACTTGGTCTTAGTATATAGGAAGTTT-AAAAATTAAAAAAAAAAAAAAAAAAAA--------A-TCTTAAAATATTAAGGAGTAATAAATTCTTTCTTGTTCTATCAAGCAAGAGGGATTATTGCTCCTTTATTTTA-------TTGGTAATATTGTTATAAAAAATAAGTAAAAATATTCTTTCTTAAGGGTTAATTAATAATTGAGTCTTATTCTTTCGTTCTTTATAATTTTTTTATTTCTTGTTAAAAGGTTGGGAAATTTTGAAATT--ATACTTTGTTTTTTTTCTTTCCAТАТТААААААААТТААТТACТGAАТТААATTAATGAATTTAATTAAAAAAAAGTAAGGGGCGGATGT---ACCCAAGTGGATTAAGGCAATGGATTGTGAAT…
>sample_E_1
ACTTGGTCTTAGTATATAGGAAGTTT-AAAAATTAAAAAAAAAAAAAAAAAAAA--------A-TCTTAAAATATTAAGGAGTAATAAATTCTTTCTTGTTCTATCAAGCAAGAGGGATTATTGCTCCTTTATTTTA-------TTGGTAATATTGTTATAAAAAATAAGTAAAAATATTCTTTCTTAAGGGTTAATTAATAATTGAGTCTTATTCTTTCGTTCTTTATAATTTTTTTATTTCTTGTTAAAAGGTTGGGAAATTTTGAAATT--ATACTTTGTTTTTTTTCTTTCCAТАТТААААААААТТААТТACТGAАТТААATTAATGAATTTAATTAAAAAAAAGTAAGGGGCGGATGT---ACCCAAGTGGATTAAGGCAATGGATTGTGAAT…
>sample_E_2
ACTTGGTCTTAGTATATAGGAAGTTT-AAAAATTAAAAAAAAAAAAAAAAAAAA--------A-TCTTAAAATATTAAGGAGTAATAAATTCTTTCTTGTTCTATCAAGCAAGAGGGATTATTGCTCCTTTATTTTA-------TTGGTAATATTGTTATAAAAAATAAGTAAAAATATTCTTTCTTAAGGGTTAATTAATAATTGAGTCTTATTCTTTCGTTCTTTATAATTTTTTTATTTCTTGTTAAAAGGTTGGGAAATTTTGAAATT--ATACTTTGTTTTTTTTCTTTCCAТАТТААААААААТТААТТACТGAАТТААATTAATGAATTTAATTAAAAAAAAGTAAGGGGCGGATGT---ACCCAAGTGGATTAAGGCAATGGATTGTGAAT…
>Outgroup
ACTTGGTCTTAGTATATAGGAAGTTTTAAAAAATAAAATGGAAGTAGATAAATATTAAATATAATTATAATAATATAAGGAGTAATAAACTCTTTCTTGTTCTATCAAGCAAGAGGGGTTATTGCTCCTTTATTTTAAATTAAATTAGTAGTATTGTCAGAAAAATAAGTAAAAAATATTATTTCTTAAGGGTTAATTAATAATTGAGTATTATTCTTTCGTTCTGTATAATTTATAATTTTTTTTTTTAATATTATAAAAACAGTAGAATTTAAAAACTTCCCAACCTTTTGACAAGAAATATAATGATTGAAAAAAAAAAAAGAATATCTACGTTATATAACAGGTCGTAACAGATCGTAATGAGATGTTCGAAATTTAATCTTTTGTCTTACAATT…

## Sheet: ITS
>sample_L_1
TGCGCCCGAAGCCTTTTGGCCAAGGGCACGTCTGCCTGGGCGTCACGCATCGCGTCGCTCCCCTCCCGTCCCTTTAGGGTGATACTTAGGTGGGGGCGGACAATGGCCTCCCGTGCATTATTGATGTGCGGCCGGCCTAAATGAGATCCTGCGGCGACTCACGTCACGACCAGTGGTGGTTGAACTCTCAACTCTCGTGCTGTTGTGACGTATGGCGTCGAATGGTAGACATTATCGCATACCCAATGGTGTGATATATTCACGCTTTTGACCGCGACCCCAGGTCAGGCGGGACTACCCGCTGAGTTTAAGCATATCAATAAGCGGAGGAAGAGAAACTTACAAGGATTCCCCTAGTAACGGCGAGCGAACCGGGAATAGCCCAACTTGAGAATCGGT…
>sample_L_2
TGCGCCCGAAGCCTTTTGGCCAAGGGCACGTCTGCCTGGGCGTCACGCATCGCGTCGCTCCCCTCCCGTCCCTTTAGGGTGATACTTAGGTGGGGGCGGACAATGGCCTCCCGTGCATTATTGATGTGCGGCCGGCCTAAATGAGATCCTGCGGCGACTCACGTCACGACCAGTGGTGGTTGAACTCTCAACTCTCGTGCTGTTGTGACGTATGGCGTCGAATGGTAGACATTATCGCATACCCAATGGTGTGATATATTCACGCTTTTGACCGCGACCCCAGGTCAGGCGGGACTACCCGCTGAGTTTAAGCATATCAATAAGCGGAGGAAGAGAAACTTACAAGGATTCCCCTAGTAACGGCGAGCGAACCGGGAATAGCCCAACTTGAGAATCGGT…
>sample_R_1
TGCGCCCGAAGCCTTTTGGCCAAGGGCACGTCTGCCTGGGCGTCACGCATCGCGTCGCTCCCCTCCCGTCCCTTTAGGGTGATACTTAGGTGGGGGCGGACAATGGCCTCCCGTGCATTATTGATGTGCGGCCGGCCTAAATGAGATCCTGCGGCGACTCACGTCACGACCAGTGGTGGTTGAACTCTCAACTCTCGTGCTGTTGTGACGTATGGCGTCGAATGGTAGACATTGTCGCATACCCAATGGTGTGATATATTCACGCTTTTGACCGCGACCCCAGGTCAGGCGGGACTACCCGCTGAGTTTAAGCATATCAATAAGCGGAGGAAGAGAAACTTACAAGGATTCCCCTAGTAACGGCGAGCGAACCGGGAATAGCCCAACTTGAGAATCGGT…
>sample_R_2
TGCGCCCGAAGCCTTTTGGCCAAGGGCACGTCTGCCTGGGCGTCACGCATCGCGTCGCTCCCCTCCCGTCCCTTTAGGGTGATACTTAGGTGGGGGCGGACAATGGCCTCCCGTGCATTATTGATGTGCGGCCGGCCTAAATGAGATCCTGCGGCGACTCACGTCACGACCAGTGGTGGTTGAACTCTCAACTCTCGTGCTGTTGTGACGTATGGCGTCGAATGGTAGACATTATCGCATACCCAATGGTGTGATATATTCACGCTTTTGACCGCGACCCCAGGTCAGGCGGGACTACCCGCTGAGTTTAAGCATATCAATAAGCGGAGGAAGAGAAACTTACAAGGATTCCCCTAGTAACGGCGAGCGAACCGGGAATAGCCCAACTTGAGAATCGGT…
>sample_E_1
TGCGCCCGAAGCCTTTTGGCCAAGGGCACGTCTGCCTGGGCGTCACGCATCGCGTCGCTCCCCTCCCGTCCCTTTAGGGTGATACTTAGGTGGGGGCGGACAATGGCCTCCCGTGCATTATTGATGTGCGGCCGGCCTAAATGAGATCCTGCGGCGACTCACGTCACGACCAGTGGTGGTTGAACTCTCAACTCTCGTGCTGTTGTGACGTATGGCGTCGAATGGTAGACATTGTCGCATACCCAATGGTGTGATATATTCACGCTTTTGACCGCGACCCCAGGTCAGGCGGGACTACCCGCTGAGTTTAAGCATATCAATAAGCGGAGGAAGAGAAACTTACAAGGATTCCCCTAGTAACGGCGAGCGAACCGGGAATAGCCCAACTTGAGAATCGGT…
>sample_E_2
TGCGCCCGAAGCCTTTTGGCCAAGGGCACGTCTGCCTGGGCGTCACGCATCGCGTCGCTCCCCTCCCGTCCCTTTAGGGTGATACTTAGGTGGGGGCGGACAATGGCCTCCCGTGCATTATTGATGTGCGGCCGGCCTAAATGAGATCCTGCGGCGACTCACGTCACGACCAGTGGTGGTTGAACTCTCAACTCTCGTGCTGTTGTGACGTATGGCGTCGAATGGTAGACATTATCGCATACCCAATGGTGTGATATATTCACGCTTTTGACCGCGACCCCAGGTCAGGCGGGACTACCCGCTGAGTTTAAGCATATCAATAAGCGGAGGAAGAGAAACTTACAAGGATTCCCCTAGTAACGGCGAGCGAACCGGGAATAGCCCAACTTGAGAATCGGT…
>Outgroup
TGCGCCCGAAGCCTTTTGGCCAAGGGCACGTCTGCCTGGGCGTCACGCATCGCGTCGCTCCCCTCCCGTCCCTTTAGGGCGATACTTAGGTGGGGGCGGACAATGGCCTCCCGTGCATTATTGATGTGCGGCCGGCCTAAATGAGATCCTGCGGCGACTCACGTCACGACCAGTGGTGGTTGAACTCTCAACTCTCGTGCTGTTGTGACGTATGGCGTCGAATGGTAGACATTGTCGCATACCCAATGGTGTGATATATTCACGCTTTTGACCGCGACCCCAGGTCAGGCGGGACTACCCGCTGAGTTTAAGCATATCAATAAGCGGAGGAAGAGAAACTTACAAGGATTCCCCTAGTAACGGCGAGCGAACCGGGAATAGCCCAACTTGAGAATCGGT…
